# Supplementary material for: Complicated Streptococcus agalactiae Sepsis with/without Meningitis in Young Infants and Newborns: The Clinical and Molecular Characteristics and Outcomes
Source: Microorganisms. 2021 Oct 3;9(10):2094. doi: 10.3390/microorganisms9102094 (PMC8540989; doi:10.3390/microorganisms9102094)
Supplement: Supplementary file 1 [file microorganisms-09-02094-s001.zip]

Archive with 1 entries (1 files):
- microorganisms-1384247-supplementary.pdf
